# Supplementary material for: Mutualistic Coupling Between Vocabulary and Reasoning Supports Cognitive Development During Late Adolescence and Early Adulthood
Source: Psychol Sci. 2017 Aug 8;28(10):1419–31. doi: 10.1177/0956797617710785 (PMC5641983; doi:10.1177/0956797617710785)
Supplement: Supplementary material [file KievitTableS1_rev.xlsx]

## Sheet: Sheet1
Regressions	Estimate	se	z-value	p-value	lower 95% CI	upper 95% CI
β (t1ssmatrix~Age)	0.135	0.037	3.626	<0.001	0.062	0.207
β (t1ssvocab~Age)	0.742	0.087	8.5	<0.001	0.571	0.913
γ (etamat~T1Vocabulary)	0.051	0.011	4.829	<0.001	0.031	0.072
β (etamat~T1Matrix)	-0.374	0.028	-13.559	<0.001	-0.428	-0.32
γ (etavoc~T1Matrix)	0.163	0.048	3.396	0.001	0.069	0.257
β (etavoc~T1Vocabulary)	-0.169	0.021	-7.92	<0.001	-0.211	-0.127
(Co)Variances
σ2 (etamat)	2.727	0.214	12.723	<0.001	2.307	3.147
σ2 (T1Matrix)	9.946	0.647	15.372	<0.001	8.678	11.214
σ2 (etavoc)	11.445	1.106	10.349	<0.001	9.278	13.613
σ2 (T1Vocabulary)	56.75	3.112	18.236	<0.001	50.651	62.85
σ2 (Age)	8.723	0.305	28.615	<0.001	8.126	9.321
σ (etavoc~~etamat)	0.561	0.236	2.378	0.017	0.099	1.023
σ (T1ssmatrix ~~ T1Vocabulary)	8.486	0.967	8.776	<0.001	6.591	10.381
Intercepts
μ (etamat)	8.403	0.8	10.507	<0.001	6.835	9.97
μ (t1ssmatrix)	26.476	0.728	36.388	<0.001	25.05	27.902
μ (etavoc)	5.54	1.558	3.555	<0.001	2.486	8.595
μ (age1)	19.052	0.105	180.739	<0.001	18.846	19.259
μ (t1ssvocab)	44.428	1.645	27.009	<0.001	41.204	47.652
